# Supplementary material for: The impact of ovulation-suppressing contraceptives on behavioral and functional difficulties in borderline personality disorder
Source: Neuropsychopharmacology. 2025 Jan 11;50(5):841–8. doi: 10.1038/s41386-024-02045-4 (PMC11914153; doi:10.1038/s41386-024-02045-4)
Supplement: Supplementary file 2 — Supplementary Tables 9-11 [file 41386_2024_2045_MOESM2_ESM.xlsx]

## Sheet: Supplementary Table 9
Supplementary Table 9: Ovulation-suppressing contraceptives as the moderator of the associations between co-morbid BPD and behavioral and functional difficulties.
Admission (N = 348 samples)
Psychiatric Symptoms	Predictors	b	SE	p-value
(Dependent Variable)
Difficulties in relationships	Contraception use	0.34	0.13	0.009
	BPD	0.51	0.14	0.004
	Age	-0.002	0.007	0.8
	Contraception use x BPD	-0.56	0.21	0.008
Difficulties in daily living	Contraception use	0.29	0.14	0.03
	BPD	0.42	0.15	0.004
	Age	0.002	0.007	0.78
	Contraception use x BPD	-0.5	0.21	0.02
Depression and Anxiety	Contraception use	0.38	0.13	0.005
	BPD	0.46	0.14	0.001
	Age	0.001	0.007	0.89
	Contraception x BPD	-0.59	0.21	0.005
Impulsivity	Contraception use	0.09	0.1	0.4
	BPD	0.44	0.11	8.7e-05
	Age	-0.01	0.005	0.053
	Contraception use x BPD	-0.15	0.16	0.35
Discharge (N = 348 samples)
Psychiatric Symptoms	Predictors	b	SE	p-value
(Dependent Variable)
Difficulties in relationships	Contraception use	0.25	0.12	0.029
	BPD	0.42	0.13	0.001
	Age	0.003	0.006	0.64
	Contraception use x BPD	-0.41	0.18	0.029
Difficulties in daily living	Contraception use	0.17	0.12	0.16
	BPD	0.29	0.13	0.02
	Age	0.004	0.006	0.49
	Contraception use x BPD	-0.33	0.19	0.08
Depression and Anxiety	Contraception use	0.21	0.12	0.09
	BPD	0.31	0.13	0.02
	Age	-0.004	0.007	0.58
	Contraception use x BPD	-0.2	0.2	0.3
Impulsivity	Contraception use	0.11	0.07	0.1
	BPD	0.15	0.07	0.03
	Age	0.00083	0.004	0.81
	Contraception use x BPD	-0.07	0.1	0.52
Longitudinal analysis (N = 696 samples)
Psychiatric Symptoms	Predictors	b	SE	p-value
(Dependent Variable)
Difficulties in relationships	Contraception use	0.35	0.12	0.005
	BPD	0.52	0.13	0.00011
	Age	0.00056	0.0053	0.92
	Time (D)	-0.92	0.091	<2e-16
	BPD x Contraception use	-0.56	0.2	0.004
	BPD x Time (D)	-0.11	0.16	0.49
	Contraception use x Time (D)	-0.098	0.15	0.51
	BPD x Contraception x Time (D)	0.16	0.24	0.51
Difficulties in daily living	Contraception use	0.29	0.13	0.02
	BPD	0.43	0.14	0.002
	Age	0.003	0.006	0.56
	Time (D)	-1.03	0.09	<2e-16
	BPD x Contraception use	-0.5	0.2	0.013
	BPD x Time (D)	-0.14	0.15	0.36
	Contraception use x Time (D)	-0.13	0.15	0.38
	BPD x Contraception x Time (D)	0.17	0.23	0.46
Depression and Anxiety	Contraception use	0.37	0.13	0.004
	BPD	0.45	0.14	0.001
	Age	-0.001	0.006	0.81
	Time (D)	-0.97	0.09	<2e-16
	BPD x Contraception use	-0.59	0.2	0.004
	BPD x Time (D)	-0.13	0.15	0.38
	Contraception use x Time (D)	-0.16	0.14	0.27
	BPD x Contraception x Time (D)	0.39	0.23	0.09
Impulsivity	Contraception use	0.097	0.086	0.26
	BPD	0.46	0.092	8.3e-07
	Age	-0.0049	0.0037	0.18
	Time (D)	-0.39	0.064	2.7e-09
	BPD x Contraception use	-0.16	0.14	0.25
	BPD x Time (D)	-0.33	0.11	0.003
	Contraception use x Time (D)	-0.00064	0.1	0.995
	BPD x Contraception x Time (D)	0.092	0.17	0.58
The models include psychiatric symptoms as the independent variable, co-morbid BPD as the dependent variable, Ovulation-suppressing contraceptives x BPD as the interaction term, and age as a covariate. The longitudinal model includes data from admission and discharge, and the associations were tested using linear mixed models with a random intercept for participants. Significant associations were…

## Sheet: Supplementary Table 10
Supplementary Table 10: The associations between behavioral and functional difficulties and ovulation-suppressing contraceptive use, stratified by BPD diagnosis.
Psychiatric Symptoms	Predictors	With BPD diagnosis			Without BPD diagnosis
(Dependent Variable)		(N = 131)			(N = 217)
Admission
		b	SE	p-value	b	SE	p-value
Difficulties in relationships	Contraception	-0.22	0.15	0.15	0.35	0.14	0.012
	Age	-0.007	0.01	0.61	0.00028	0.008	0.97
Difficulties in daily living	Contraception	-0.22	0.16	0.17	0.29	0.14	0.038
	Age	-0.002	0.02	0.89	0.003	0.008	0.71
Depression and Anxiety	Contraception	-0.23	0.15	0.14	0.38	0.14	0.006
	Age	-0.008	0.01	0.57	0.003	0.008	0.68
Impulsivity	Contraception	-0.07	0.13	0.58	0.09	0.1	0.37
	Age	-0.02	0.01	0.2	-0.009	0.006	0.13
Discharge
Psychiatric Symptoms	Predictors	b	SE	p-value	b	SE	p-value
(Dependent Variable)
Difficulties in relationships	Contraception	-0.14	0.15	0.33	0.25	0.12	0.032
	Age	0.01	0.01	0.44	0.00085	0.007	0.9
Difficulties in daily living	Contraception	-0.16	0.15	0.3	0.16	0.12	0.17
	Age	0.01	0.01	0.41	0.003	0.007	0.73
Depression and Anxiety	Contraception	0.006	0.16	0.97	0.21	0.12	0.08
	Age	-0.003	0.02	0.84	-0.004	0.007	0.59
Impulsivity	Contraception use	0.04	0.08	0.57	0.11	0.07	0.12
	Age	0.005	0.008	0.52	-0.00021	0.004	0.96
Longitudinal
Psychiatric Symptoms	Predictors	b	SE	p-value	b	SE	p-value
(Dependent Variable)
Difficulties in relationships	Contraception	-0.21	0.15	0.16	0.35	0.13	0.006
	Age	0.002	0.011	0.89	0.00029	0.0061	0.96
	Time (D)	-1.03	0.12	9.2e-14	-0.92	0.094	<2e-16
	Contraception x Time	0.06	0.18	0.73	-0.098	0.15	0.52
Difficulties in daily living	Contraception	-0.21	0.15	0.17	0.29	0.13	0.025
	Age	0.005	0.01	0.69	0.003	0.006	0.66
	Time (D)	-1.17	0.13	6.4e-16	-1.03	0.09	<2e-16
	Contraception x Time	0.05	0.18	0.8	-0.13	0.15	0.38
Depression and Anxiety	Contraception	-0.23	0.16	0.15	0.37	0.13	0.004
	Age	-0.006	0.01	0.65	-0.00025	0.0064	0.97
	Time (D)	-1.1	0.12	7.6e-16	-0.97	0.09	<2e-16
	Contraception x Time	0.23	0.17	0.18	-0.16	0.15	0.28
Impulsivity	Contraception	-0.06	0.11	0.59	0.1	0.08	0.25
	Age	-0.006	0.008	0.48	-0.0047	0.0041	0.25
	Time (D)	-0.72	0.1	8.6e-12	-0.39	0.06	1.5e-09
	Contraception x Time	0.09	0.14	0.5	-0.00064	0.1	0.995
The models include psychiatric symptoms as the independent variable, ovulation-suppressing contraceptive use as the dependent variable, and age as a covariate. Significant associations were shown in bold. The longitudinal model includes data from admission and discharge, and the associations were tested using linear mixed models with a random intercept for participants. SE: Standard error. Time (…

## Sheet: Supplementary Table 11
Supplementary Table 11: The associations between behavioral and functional difficulties and BPD diagnosis, stratified by ovulation-suppressing contraceptive use.
Psychiatric Symptoms	Predictors	Ovulation-suppressing contraceptive users			Naturally Cycling
(Dependent Variable)		(N = 145)			(N = 203)
Admission
		b	SE	p-value	b	SE	p-value
Difficulties in relationships	BPD	-0.05	0.14	0.75	0.51	0.15	0.001
	Age	-0.00019	0.01	0.99	-0.003	0.01	0.78
Difficulties in daily living	BPD	-0.06	0.15	0.69	0.41	0.16	0.009
	Age	0.008	0.01	0.46	-0.001	0.01	0.89
Depression and Anxiety	BPD	-0.15	0.15	0.32	0.47	0.15	0.002
	Age	-0.004	0.01	0.73	0.004	0.009	0.69
Impulsivity	BPD	0.26	0.12	0.035	0.45	0.11	7.6e-05
	Age	-0.02	0.01	0.07	-0.007	0.006	0.29
Discharge
Psychiatric Symptoms	Predictors	b	SE	p-value	b	SE	p-value
(Dependent Variable)
Difficulties in relationships	BPD	0.02	0.14	0.88	0.41	0.13	0.001
	Age	0.007	0.01	0.54	0.008	0.01	0.91
Difficulties in daily living	BPD	-0.03	0.15	0.83	0.29	0.13	0.027
	Age	0.007	0.01	0.53	0.003	0.008	0.69
Depression and Anxiety	BPD	0.09	0.16	0.61	0.32	0.13	0.013
	Age	-0.009	0.01	0.47	-0.001	0.008	0.9
Impulsivity	BPD	0.08	0.09	0.35	0.15	0.07	0.024
	Age	0.00013	0.007	0.98	0.001	0.004	0.75
Longitudinal
Psychiatric Symptoms	Predictors	b	SE	p-value	b	SE	p-value
(Dependent Variable)
Difficulties in relationships	BPD	-0.04	0.14	0.8	0.51	0.14	0.00024
	Age	0.003	0.01	0.71	-0.00085	0.0067	0.9
	Time (D)	-1.02	0.11	<2e-16	-0.92	0.096	<2e-16
	BPD x Time	0.05	0.16	0.77	-0.11	0.17	0.51
Difficulties in daily living	BPD	-0.06	0.15	0.67	0.42	0.14	0.003
	Age	0.008	0.009	0.4	0.0091	0.0072	0.9
	Time (D)	-1.16	0.11	<2e-16	-1.03	0.009	<2e-16
	BPD x Time	0.03	0.17	0.85	-1.41	0.16	0.37
Depression and Anxiety	BPD	-0.16	0.16	0.31	0.46	0.14	0.00088
	Age	-0.007	0.01	0.5	0.001	0.007	0.85
	Time (D)	-1.13	0.12	<2e-16	-0.97	0.08	<2e-16
	BPD x Time	0.25	0.18	0.16	-0.13	0.15	0.36
Impulsivity	BPD	0.29	0.11	0.007	0.47	0.09	5.2e-07
	Age	-0.009	0.006	0.17	-0.003	0.005	0.52
	Time (D)	-0.39	0.09	1.3e-05	-0.39	0.06	1.7e-09
	BPD x Time	-0.24	0.13	0.07	-0.33	0.11	0.002
The models include psychiatric symptoms as the independent variable, co-morbid BPD as the dependent variable, and age as a covariate. Significant associations were shown in bold. The longitudinal model includes data from admission and discharge, and the associations were tested using linear mixed models with a random intercept for participants. SE: Standard error. Time (D): Discharge Time Point.
